# Supplementary material for: Relationship between Substantia Nigra Neuromelanin Imaging and Dual Alpha-Synuclein Labeling of Labial Minor in Salivary Glands in Isolated Rapid Eye Movement Sleep Behavior Disorder and Parkinson’s Disease
Source: Genes (Basel). 2022 Sep 24;13(10):1715. doi: 10.3390/genes13101715 (PMC9601642; doi:10.3390/genes13101715)
Supplement: Supplementary file 1 [file genes-13-01715-s001.zip]

Archive with 1 entries (1 files):
- genes-1861425-supplementary.pdf
